# Supplementary material for: The layered polyphosphide Ag3.73(4)Zn2.27(4)P16
Source: Acta Crystallogr Sect E Struct Rep Online. 2012 Nov 10;68(Pt 12):i91. doi: 10.1107/S1600536812045667 (PMC3588702; doi:10.1107/S1600536812045667)
Supplement: Supplementary file 1 [file e-68-00i91-sup1.cif]

##############################################################################
#                                                                            #
# This CIF contains the data in a paper accepted for publication in          #
# Acta Crystallographica Section E. It conforms to the requirements of       #
# Notes for Authors for Acta Crystallographica Section E, and has been       #
# peer reviewed under the auspices of the IUCr Commission on Journals.       #
#                                                                            #
# Full details of the Crystallographic Information File format               #
# are given in the paper "The Crystallographic Information File (CIF):       #
# a New Standard Archive File for Crystallography" by S. R. Hall, F. H.      #
# Allen and I. D. Brown [Acta Cryst. (1991), A47, 655-685].                  #
#                                                                            #
# The current version of the core CIF dictionary is obtainable from          #
# ftp://ftp.iucr.org/pub/cif_core.dic.                                       #
#                                                                            #
# Software is freely available for graphical display of the structure(s)     #
# in this CIF. For information consult the CIF software page                 #
# http://www.iucr.org/resources/cif/software.                                #
#                                                                            #
# This file may be used for bona fide research purposes within the           #
# scientific community so long as proper attribution is given to the journal # 
# article from which it was obtained.                                        #
#                                                                            #
##############################################################################
data_global
_audit_creation_method     'Jana2006 Version : 15/02/2012'
_journal_date_recd_electronic     2012-10-15
_journal_date_accepted     2012-11-05
_journal_name_full     'Acta Crystallographica, Section E'
_journal_year     2012
_journal_volume     68
_journal_issue     12
_journal_page_first     i91
_journal_page_last     i91
_journal_paper_category     QI
_journal_paper_doi     10.1107/S1600536812045667
_journal_coeditor_code     WM2694
_publ_contact_author_name     'Tom Nilges'
_publ_contact_author_address
;
Prof. Dr. Tom Nilges
Technische Universit\"at M\"unchen
Department Chemie
Lichtenbergstrasse 4
85747 Garching bei M\"unchen
Germany
;
_publ_contact_author_email     'tom.nilges@lrz.tum.de'
_publ_contact_author_fax     '+49-89/28913762'
_publ_contact_author_phone     '+49-89/28913110'
_publ_section_title
;
The layered polyphosphide Ag~3.73~~(4)~Zn~2.27~~(4)~P~16~
;
loop_
    _publ_author_name
    _publ_author_footnote
    _publ_author_address
    'K\"opf, Marianne' .
;
Technische Universit\"at M\"unchen
Department Chemie
Lichtenbergstrasse 4
85747 Garching bei M\"unchen
Germany
;
    'Osters, Oliver' .
;
Technische Universit\"at M\"unchen
Department Chemie
Lichtenbergstrasse 4
85747 Garching bei M\"unchen
Germany
;
    'Bawohl, Melanie' .
;
Technische Universit\"at M\"unchen
Department Chemie
Lichtenbergstrasse 4
85747 Garching bei M\"unchen
Germany
;
    'Nilges, Tom' .
;
Technische Universit\"at M\"unchen
Department Chemie
Lichtenbergstrasse 4
85747 Garching bei M\"unchen
Germany
;
data_I
_chemical_name_systematic
;
Silver zinc hexadecaphosphide
;
_chemical_name_common     ?
_chemical_formula_moiety     ?
_chemical_formula_sum     'Ag3.73 P16 Zn2.27'
_chemical_formula_structural     ?
_chemical_formula_analytical     ?
_chemical_formula_iupac     'Ag3.73 Zn2.27 P16'
_chemical_formula_weight     1046.3
_chemical_melting_point     ?
_symmetry_cell_setting     monoclinic
_symmetry_space_group_name_H-M     'C 2/c'
_symmetry_space_group_name_Hall     '-C 2yc'
loop_
    _symmetry_equiv_pos_site_id
    _symmetry_equiv_pos_as_xyz
    1 x,y,z
    2 -x,y,-z+1/2
    3 -x,-y,-z
    4 x,-y,z+1/2
    5 x+1/2,y+1/2,z
    6 -x+1/2,y+1/2,-z+1/2
    7 -x+1/2,-y+1/2,-z
    8 x+1/2,-y+1/2,z+1/2
_cell_length_a     11.4920(10)
_cell_length_b     9.9604(8)
_cell_length_c     7.7106(9)
_cell_angle_alpha     90
_cell_angle_beta     109.585(9)
_cell_angle_gamma     90
_cell_volume     831.5(2)
_cell_formula_units_Z     2
_cell_measurement_reflns_used     4528
_cell_measurement_theta_min     2.8
_cell_measurement_theta_max     30.5
_cell_measurement_temperature     293(2)
_exptl_crystal_description     'isomorphic'
_exptl_crystal_colour     black
_exptl_crystal_size_max     0.020
_exptl_crystal_size_mid     0.020
_exptl_crystal_size_min     0.017
_exptl_crystal_density_diffrn     4.17
_exptl_crystal_density_meas     ?
_exptl_crystal_density_method     ?
_exptl_crystal_F_000     966
_exptl_absorpt_coefficient_mu     9.05
_exptl_absorpt_correction_type     numerical
_exptl_absorpt_process_details     '(X-AREA; Stoe & Cie, 2011)'
_exptl_absorpt_correction_T_min     0.730
_exptl_absorpt_correction_T_max     0.771
_diffrn_ambient_temperature     293(2)
_diffrn_radiation_type     'Mo K\a'
_diffrn_radiation_wavelength     0.71073
_diffrn_radiation_source     'X-ray tube'
_diffrn_radiation_monochromator     'plane graphite'
_diffrn_measurement_device_type     'IPDS Stoe 2T'
_diffrn_measurement_device     '2-circle goniometer'
_diffrn_measurement_method     'rotation method'
_diffrn_detector_area_resol_mean     6.67
_diffrn_reflns_number     4398
_diffrn_reflns_av_R_equivalents     0.0152
_diffrn_reflns_av_sigmaI/netI     0.0125
_diffrn_reflns_theta_min     2.78
_diffrn_reflns_theta_max     30.46
_diffrn_reflns_theta_full     30.46
_diffrn_measured_fraction_theta_max     0.99
_diffrn_measured_fraction_theta_full     0.99
_diffrn_reflns_limit_h_min     -16
_diffrn_reflns_limit_h_max     16
_diffrn_reflns_limit_k_min     -13
_diffrn_reflns_limit_k_max     14
_diffrn_reflns_limit_l_min     -10
_diffrn_reflns_limit_l_max     10
_diffrn_reflns_reduction_process     ?
_reflns_number_total     1265
_reflns_number_gt     1135
_reflns_threshold_expression     'I>3\s(I)'
_refine_ls_structure_factor_coef     Fsqd
_refine_ls_R_factor_all     0.0230
_refine_ls_R_factor_gt     0.0175
_refine_ls_wR_factor_gt     0.0409
_refine_ls_wR_factor_ref     0.0424
_refine_ls_goodness_of_fit_ref     1.39
_refine_ls_restrained_S_all     ?
_refine_ls_number_reflns     1265
_refine_ls_number_parameters     54
_refine_ls_number_restraints     0
_refine_ls_number_constraints     14
_refine_ls_hydrogen_treatment     ?
_refine_ls_weighting_scheme     sigma
_refine_ls_weighting_details     'w=1/(\s^2^(I)+0.0004I^2^)'
_refine_ls_shift/su_max     0.0376
_refine_ls_shift/su_mean     0.0085
_refine_diff_density_max     0.56
_refine_diff_density_min     -0.66
_refine_ls_extinction_method
                        'B-C type 1 Gaussian isotropic (Becker & Coppens, 1974)'
_refine_ls_extinction_coef     0.084(5)
_refine_ls_abs_structure_details     ?
_refine_ls_abs_structure_Flack     ?
_refine_ls_abs_structure_Rogers     ?
loop_
    _atom_type_symbol
    _atom_type_scat_dispersion_real
    _atom_type_scat_dispersion_imag
    _atom_type_scat_source
    Ag -0.8971 1.1015 'International Tables Vol C tables 4.2.6.8 and 6.1.1.1'
    P 0.1023 0.0942 'International Tables Vol C tables 4.2.6.8 and 6.1.1.1'
    Zn 0.2839 1.4301 'International Tables Vol C tables 4.2.6.8 and 6.1.1.1'
_computing_data_collection     'X-AREA (Stoe & Cie, 2011)'
_computing_cell_refinement     'X-AREA (Stoe & Cie, 2011)'
_computing_data_reduction     'X-AREA (Stoe & Cie, 2011)'
_computing_structure_solution
;
<i>SUPERFLIP</i> (Palatinus & Chapuis 2007)
;
_computing_structure_refinement
;
<i>JANA2006</i> (Pet\<ri\<cek <i>et al.</i>, 2006)
;
_computing_molecular_graphics     'DIAMOND (Brandenburg & Putz, 2005)'
_computing_publication_material     'publCIF (Westrip, 2010)'
loop_
    _atom_site_type_symbol
    _atom_site_label
    _atom_site_fract_x
    _atom_site_fract_y
    _atom_site_fract_z
    _atom_site_U_iso_or_equiv
    _atom_site_adp_type
    _atom_site_calc_flag
    _atom_site_refinement_flags
    _atom_site_occupancy
    _atom_site_symmetry_multiplicity
    _atom_site_disorder_assembly
    _atom_site_disorder_group
    Ag Ag1 0 0.41699(3) 0.25 0.01075(10) Uani d . 0.422(6) 4 . .
    Zn Zn1 0 0.41699(3) 0.25 0.01075(10) Uani d . 0.578(6) 4 . .
    Ag Ag2 -0.089927(17) 0.13768(2) -0.08750(3) 0.01608(7) Uani d . 0.721(7) 8 .
                                                                               .
    Zn Zn2 -0.089927(17) 0.13768(2) -0.08750(3) 0.01608(7) Uani d . 0.279(7) 8 .
                                                                               .
    P P1 -0.16624(5) 0.56752(5) 0.05996(7) 0.00731(15) Uani d . 1 8 . .
    P P2 -0.24029(5) 0.32264(5) -0.24701(7) 0.00785(15) Uani d . 1 8 . .
    P P3 0.09157(4) 0.27552(6) 0.07194(7) 0.00827(15) Uani d . 1 8 . .
    P P4 -0.33325(5) 0.48032(5) -0.14361(8) 0.00915(15) Uani d . 1 8 . .
loop_
    _atom_site_aniso_label
    _atom_site_aniso_U_11
    _atom_site_aniso_U_22
    _atom_site_aniso_U_33
    _atom_site_aniso_U_12
    _atom_site_aniso_U_13
    _atom_site_aniso_U_23
    _atom_site_aniso_type_symbol
    Ag1 0.01067(15) 0.01146(16) 0.01117(17) 0 0.00506(10) 0 Ag
    Zn1 0.01067(15) 0.01146(16) 0.01117(17) 0 0.00506(10) 0 Zn
    Ag2 0.01637(11) 0.01572(12) 0.01331(12) -0.00637(6) 0.00121(7) -0.00034(6)
                                                                              Ag
    Zn2 0.01637(11) 0.01572(12) 0.01331(12) -0.00637(6) 0.00121(7) -0.00034(6)
                                                                              Zn
    P1 0.0079(2) 0.0074(2) 0.0071(2) 0.00021(16) 0.00310(17) 0.00069(17) P
    P2 0.0090(2) 0.0076(2) 0.0072(2) -0.00064(16) 0.00309(17) -0.00022(18) P
    P3 0.0077(2) 0.0082(2) 0.0093(3) 0.00004(16) 0.00342(18) 0.00121(17) P
    P4 0.0096(2) 0.0104(2) 0.0080(2) -0.00069(17) 0.00363(17) -0.00171(18) P
loop_
    _geom_bond_atom_site_label_1
    _geom_bond_atom_site_label_2
    _geom_bond_site_symmetry_1
    _geom_bond_site_symmetry_2
    _geom_bond_distance
    _geom_bond_publ_flag
    Ag1 P1 . . 2.4836(7) ?
    Ag1 P1 . 2_555 2.4836(7) ?
    Ag1 P3 . . 2.4385(7) ?
    Ag1 P3 . 2_555 2.4385(7) ?
    Ag2 P2 . . 2.5432(7) ?
    Ag2 P3 . . 2.4551(7) ?
    Ag2 P4 . 6_444 2.5115(7) ?
    Ag2 P4 . 7_455 2.5280(7) ?
    P1 P2 . 4_565 2.2328(9) ?
    P1 P3 . 3_565 2.1909(9) ?
    P1 P4 . . 2.2095(9) ?
    P2 P3 . 8_454 2.1976(8) ?
    P2 P4 . . 2.1941(9) ?
loop_
    _geom_angle_atom_site_label_1
    _geom_angle_atom_site_label_2
    _geom_angle_atom_site_label_3
    _geom_angle_site_symmetry_1
    _geom_angle_site_symmetry_2
    _geom_angle_site_symmetry_3
    _geom_angle
    _geom_angle_publ_flag
    P1 Ag1 P1 . . 2_555 105.73(2) ?
    P1 Ag1 P3 . . . 114.11(2) ?
    P1 Ag1 P3 . . 2_555 106.81(2) ?
    P1 Ag1 P3 2_555 . . 106.81(2) ?
    P1 Ag1 P3 2_555 . 2_555 114.11(2) ?
    P3 Ag1 P3 . . 2_555 109.40(2) ?
    P2 Ag2 P3 . . . 99.36(2) ?
    P2 Ag2 P4 . . 6_444 93.38(2) ?
    P2 Ag2 P4 . . 7_455 109.66(2) ?
    P3 Ag2 P4 . . 6_444 140.08(2) ?
    P3 Ag2 P4 . . 7_455 110.23(2) ?
    P4 Ag2 P4 6_444 . 7_455 100.52(2) ?
    Ag1 P1 P2 . . 4_565 106.99(3) ?
    Ag1 P1 P3 . . 3_565 111.18(3) ?
    Ag1 P1 P4 . . . 119.67(3) ?
    P2 P1 P3 4_565 . 3_565 104.82(3) ?
    P2 P1 P4 4_565 . . 103.40(3) ?
    P3 P1 P4 3_565 . . 109.44(3) ?
    Ag2 P2 P1 . . 4_564 109.17(3) ?
    Ag2 P2 P3 . . 8_454 107.16(3) ?
    Ag2 P2 P4 . . . 132.64(3) ?
    P1 P2 P3 4_564 . 8_454 104.18(3) ?
    P1 P2 P4 4_564 . . 103.43(3) ?
    P3 P2 P4 8_454 . . 96.77(3) ?
    Ag1 P3 Ag2 . . . 98.66(2) ?
    Ag1 P3 Zn2 . . . 98.66(2) ?
    Ag1 P3 P1 . . 3_565 99.15(3) ?
    Ag1 P3 P2 . . 8_555 110.66(3) ?
    Ag2 P3 P1 . . 3_565 124.46(3) ?
    Ag2 P3 P2 . . 8_555 119.19(3) ?
    P1 P3 P2 3_565 . 8_555 102.39(3) ?
    Ag2 P4 Ag2 6_454 . 7_455 139.72(3) ?
    Ag2 P4 Zn2 6_454 . 7_455 139.72(3) ?
    Ag2 P4 P1 6_454 . . 108.81(3) ?
    Ag2 P4 P2 6_454 . . 103.06(3) ?
    Ag2 P4 Zn2 7_455 . 6_454 139.72(3) ?
    Ag2 P4 P1 7_455 . . 96.17(3) ?
    Ag2 P4 P2 7_455 . . 104.53(3) ?
    P1 P4 P2 . . . 97.28(3) ?
_iucr_refine_instructions_details
;
Version Jana2006
title
cell 11.492 9.9604 7.7106 90 109.585 90
esdcell 0.001 0.0008 0.0009 0 0.009 0
spgroup C2/c 15 22
lattice C
symmetry x y z
symmetry -x y -z+1/2
symmetry -x -y -z
symmetry x -y z+1/2
unitsnumb 2
chemform Ag3.73 P16 Zn2.27
formtab -62
atom Ag atradius 1.44 color 183187189
atom P atradius 1.1 color 192156194
atom Zn atradius 1.37 color 143143129
roundmethod 1
end
*******************************************************************************
 *******************************************************************************
 contour
 end contour
 dist
end dist
 fourier
   maptype 6
 end fourier
 refine
   cycles 100 fsquare 1 skipbad 1 damp 0.3
   iext 1 itypex 1 idistr 1 radius 0.01
   restric Ag1 1 Zn1
   restric Ag2 1 Zn2
 end refine
dist
  angles 1
end dist
contour
end contour
fourier
  maptype 6
end fourier
refine
  cycles 100 fsquare 1 damp 0.5
  iext 1 itypex 1 idistr 1 radius 0.01
  restric Ag1 1 Zn1
  restric Ag2 1 Zn2
end refine
;
