# Supplementary material for: The layered polyphosphide Ag3.73(4)Zn2.27(4)P16
Source: Acta Crystallogr Sect E Struct Rep Online. 2012 Nov 10;68(Pt 12):i91. doi: 10.1107/S1600536812045667 (PMC3588702; doi:10.1107/S1600536812045667)
Supplement: Supplementary file 2 [file e-68-00i91-Isup2.hkl]

#
# h,k,l, Fc-squared, Fo-squared, sigma(Fo-squared) and status flag
#
data_I
_shelx_title                             '   '
_shelx_refln_list_code                   4
_shelx_F_calc_maximum                    475.02
_exptl_crystal_F_000                     966
_reflns_d_resolution_high                0.7010

loop_
 _symmetry_equiv_pos_as_xyz
 'x, y, z'
 '-x, y, -z+1/2'
 '-x, -y, -z'
 'x, -y, z+1/2'
 'x+1/2, y+1/2, z'
 '-x+1/2, y+1/2, -z+1/2'
 '-x+1/2, -y+1/2, -z'
 'x+1/2, -y+1/2, z+1/2'

_cell_length_a                           11.4915(14)
_cell_length_b                           9.9604(8)
_cell_length_c                           7.7106(9)
_cell_angle_alpha                        90
_cell_angle_beta                         109.585(9)
_cell_angle_gamma                        90

_shelx_F_squared_multiplier              1.000

loop_
 _refln_index_h
 _refln_index_k
 _refln_index_l
 _refln_F_squared_calc
 _refln_F_squared_meas
 _refln_F_squared_sigma
 _refln_observed_status
   2   0   0  10354.60  10404.30    117.59 o
   4   0   0  11820.50  10873.20     95.92 o
   6   0   0  10414.80  10433.80    242.62 o
   8   0   0   1287.86   1119.29     48.74 o
  10   0   0  16080.20  15591.60    360.41 o
  12   0   0  84622.70  87887.40    504.85 o
  14   0   0    542.11    585.96     58.32 o
   1   1   0   1493.46   1463.31     75.59 o
   3   1   0  16697.90  15100.00     64.30 o
   5   1   0  54496.40  54053.50    430.61 o
   7   1   0  21086.00  21394.10    191.85 o
   9   1   0   2329.93   2459.55     34.31 o
  11   1   0   1077.43   1132.98     44.27 o
  13   1   0    577.54    605.61     38.33 o
  15   1   0   2051.58   2017.41     51.51 o
   0   2   0    741.70    702.71     88.91 o
   2   2   0     81.49     92.93     50.54 <
   4   2   0    607.89    543.99     40.58 o
   6   2   0  80534.40  80054.50    335.14 o
   8   2   0    988.79    926.63     40.94 o
  10   2   0   1938.19   1863.47     35.77 o
  12   2   0    880.60    852.40     54.44 o
  14   2   0    409.09    520.20     49.98 o
   1   3   0  17574.40  16089.40     79.50 o
   3   3   0   1755.54   1738.70     40.29 o
   5   3   0  35196.10  34092.20    304.04 o
   7   3   0   5945.73   6278.01     44.13 o
   9   3   0   1921.05   1887.00     65.99 o
  11   3   0   7892.49   8114.81    105.11 o
  13   3   0     61.98     50.71     58.49 <
  15   3   0    135.55    203.42     53.68 o
   0   4   0  38109.40  36227.90    111.47 o
   2   4   0  19537.60  18629.90    112.62 o
   4   4   0      4.64    101.98     36.46 <
   6   4   0  19825.70  19862.20    152.66 o
   8   4   0   1686.88   1563.93     37.62 o
  10   4   0   8957.62   8863.50     73.93 o
  12   4   0   3640.55   3728.96    113.52 o
  14   4   0    874.69    853.82     46.85 o
   1   5   0    271.98    312.73     37.40 o
   3   5   0    201.29    186.24     34.80 o
   5   5   0  42200.70  42353.70    150.02 o
   7   5   0  36349.30  37204.40    158.61 o
   9   5   0   2485.85   2377.53     35.23 o
  11   5   0    461.49    441.18     42.95 o
  13   5   0     47.27    -22.58     41.27 <
   0   6   0    268.02    342.14     50.73 o
   2   6   0  16083.70  15846.60    106.70 o
   4   6   0   3966.81   4287.58    235.81 o
   6   6   0  26634.10  27632.40    225.10 o
   8   6   0    302.63    360.25     43.87 o
  10   6   0   2878.18   2931.09     37.83 o
  12   6   0    152.82    176.95     42.39 o
  14   6   0   3881.94   3830.81    201.79 o
   1   7   0  98041.40  99711.10    170.88 o
   3   7   0   2972.64   2826.50     55.68 o
   5   7   0   6893.54   7065.61     67.20 o
   7   7   0    295.54    355.25     33.51 o
   9   7   0   1388.97   1479.75     36.31 o
  11   7   0  35664.40  36687.50    470.83 o
  13   7   0   9894.71   9640.93     87.27 o
   0   8   0   1035.31   1097.80     52.43 o
   2   8   0   7076.14   6938.03     89.93 o
   4   8   0  20952.80  20892.90    116.46 o
   6   8   0  16396.80  16481.20    201.84 o
   8   8   0   6083.32   6309.55    104.98 o
  10   8   0   5475.29   5544.80     48.46 o
  12   8   0    137.57    105.88     44.42 <
   1   9   0      4.64     58.49     37.94 <
   3   9   0   2552.90   2553.00     36.34 o
   5   9   0   6204.13   6403.12     73.42 o
   7   9   0    520.11    619.30     36.10 o
   9   9   0   3375.61   3383.41     51.18 o
  11   9   0    586.20    713.53     49.62 o
   0  10   0   3317.00   3429.27     56.39 o
   2  10   0     63.16    113.28     36.28 o
   4  10   0   8303.75   8480.55     42.61 o
   6  10   0   6347.78   6617.93     45.89 o
   8  10   0    874.86    915.69     68.70 o
  10  10   0   1123.90   1288.03     56.48 o
   1  11   0   9474.36   9650.21    101.47 o
   3  11   0   1556.30   1578.04     53.35 o
   5  11   0     59.97     51.45     51.27 <
   7  11   0    420.59    392.47     43.13 o
   9  11   0   4517.37   4386.02     55.10 o
   0  12   0    504.46    553.56     60.91 o
   2  12   0    419.23    429.68     43.88 o
   4  12   0   8579.33   8905.75    140.42 o
   6  12   0   8453.54   8264.22    111.01 o
   8  12   0   4953.63   4585.34     57.34 o
   1  13   0   3160.43   3168.04     54.14 o
   3  13   0    294.14    263.23     45.72 o
   5  13   0   1313.07   1382.43     52.79 o
   0  14   0   9219.54   8721.24     90.95 o
   2  14   0   4765.10   4489.49     97.97 o
 -15   1   1   4658.90   4400.57     46.20 o
 -13   1   1     11.56    -27.39     42.20 <
 -11   1   1   1174.90   1139.76     45.01 o
  -9   1   1   2124.88   2159.13     54.70 o
  -7   1   1   1303.35   1400.42     35.03 o
  -5   1   1  20579.40  19651.80    217.69 o
  -3   1   1  36965.40  34556.90    246.59 o
  -1   1   1    598.80    626.34    113.58 o
   1   1   1   1386.32   1372.68     64.54 o
   3   1   1    100.18    139.40     51.65 <
   5   1   1   1439.87   1418.70     55.82 o
   7   1   1  24082.80  24240.50    360.17 o
   9   1   1   2152.17   2281.46     55.25 o
  11   1   1    296.89    341.17     40.91 o
  13   1   1    617.54    781.14     43.14 o
 -14   2   1   1920.97   1917.86     48.54 o
 -12   2   1     61.78    134.74     34.98 o
 -10   2   1  75796.90  77061.80    847.26 o
  -8   2   1  19160.00  19294.00    213.99 o
  -6   2   1   1513.79   1297.58     37.28 o
  -4   2   1  24632.40  23500.10     87.33 o
  -2   2   1   1326.05   1119.77     59.26 o
   0   2   1  24488.80  23604.80    103.69 o
   4   2   1   7149.30   7082.32     59.32 o
   6   2   1   3369.21   3321.38     36.78 o
   8   2   1   6864.35   7095.40     90.48 o
  10   2   1   2072.48   1885.92     37.07 o
  12   2   1   9117.55   8929.72     51.73 o
  14   2   1  22582.40  21893.90    226.69 o
 -15   3   1   9736.31   9147.61    112.00 o
 -13   3   1   4805.01   4807.34     67.75 o
 -11   3   1    489.81    525.07     40.36 o
  -9   3   1   1655.49   1581.83     34.10 o
  -7   3   1     21.58     82.73     32.95 <
  -5   3   1  77078.70  76894.20    574.93 o
  -3   3   1  93523.50  94067.80    360.72 o
  -1   3   1   6438.42   5848.95     65.92 o
   1   3   1    487.29    479.86     46.13 o
   3   3   1   1984.65   1996.77     42.71 o
   5   3   1   7577.15   7305.60     49.12 o
   7   3   1  55408.50  55579.80    554.34 o
   9   3   1  22245.70  22515.20    227.65 o
  11   3   1    280.13    343.02     49.61 o
  13   3   1    104.36    186.02     48.31 o
 -14   4   1   1404.11   1588.31     63.90 o
 -12   4   1   3315.68   3372.35    106.45 o
 -10   4   1    756.74    821.10    116.11 o
  -8   4   1     10.91     -6.85     44.24 <
  -6   4   1    133.59    164.38     47.94 o
  -4   4   1 131072.00 134069.00    384.70 o
  -2   4   1   1923.96   1712.54     43.45 o
   0   4   1   3010.03   2838.63     47.82 o
   2   4   1     95.94    158.27     36.84 o
   4   4   1   4875.84   4724.88     41.89 o
   6   4   1   2046.54   2146.96     44.51 o
   8   4   1  58097.80  59454.70    780.93 o
  10   4   1    429.87    417.11     66.65 o
  12   4   1    141.21    173.99     41.83 o
  14   4   1    810.13    811.38     49.62 o
 -13   5   1   1096.35   1132.67     60.37 o
 -11   5   1   9055.34   9390.64     86.00 o
  -9   5   1  37902.30  38692.10    502.86 o
  -7   5   1   4371.35   4265.11     36.60 o
  -5   5   1   5352.91   5428.73     58.27 o
  -3   5   1  36772.80  35888.50    211.92 o
  -1   5   1    463.76    484.86     39.82 o
   1   5   1  97079.20  96871.30    618.07 o
   3   5   1  45543.60  45007.30    420.52 o
   5   5   1    208.93    188.27     34.62 o
   7   5   1  16261.60  16551.80    113.07 o
   9   5   1   1859.56   1906.35     37.43 o
  11   5   1   3070.62   3140.27     39.49 o
  13   5   1  20270.50  20139.60    104.60 o
 -14   6   1    506.46    496.90     66.09 o
 -12   6   1   2662.14   2747.69     43.38 o
 -10   6   1     19.08     -4.81     39.24 <
  -8   6   1   7469.09   7424.15    129.35 o
  -6   6   1    487.10    548.27     38.88 o
  -4   6   1  25755.10  25841.50    268.09 o
  -2   6   1   3277.32   3279.00     37.71 o
   0   6   1  19844.10  19760.50     88.64 o
   2   6   1    407.95    584.94     36.85 o
   4   6   1   7001.98   6872.75    130.43 o
   6   6   1   1860.91   1889.59     37.81 o
   8   6   1  12148.30  12414.30    111.05 o
  10   6   1     41.71    122.53     66.26 <
  12   6   1   4762.12   4641.49     86.29 o
 -13   7   1    123.72    192.87     46.64 o
 -11   7   1    351.50    350.43     42.39 o
  -9   7   1   4693.49   4959.83    100.44 o
  -7   7   1      8.15    -27.76     69.41 <
  -5   7   1   4791.57   4953.67     40.14 o
  -3   7   1   4473.12   4599.82    106.69 o
  -1   7   1     42.56    137.52     37.57 o
   1   7   1   1024.33    993.41     38.54 o
   3   7   1   1672.14   1603.38     39.48 o
   5   7   1    228.84    261.01     51.46 o
   7   7   1    225.63    445.01    108.85 o
   9   7   1   6735.02   6648.98     48.14 o
  11   7   1     51.53    111.42     61.82 <
 -12   8   1   4919.35   4710.42     59.57 o
 -10   8   1     85.77    186.57     44.61 o
  -8   8   1   1713.91   1692.61     38.54 o
  -6   8   1   3946.49   4037.42     59.95 o
  -4   8   1   8748.02   8784.46    142.76 o
  -2   8   1   2980.21   3064.59     43.98 o
   0   8   1   8688.81   8573.65     86.34 o
   2   8   1    906.27    910.36     73.72 o
   4   8   1   6028.79   6015.51     48.34 o
   6   8   1   6850.82   6953.11     58.02 o
   8   8   1   3462.41   3624.60     42.66 o
  10   8   1    125.75     94.77     44.79 <
  12   8   1   1357.39   1293.00     50.19 o
 -11   9   1  12503.60  12174.70    213.93 o
  -9   9   1  24290.50  25021.00    209.48 o
  -7   9   1    909.14    874.28     45.00 o
  -5   9   1    168.46    173.81     37.58 o
  -3   9   1      5.97     20.17     50.53 <
  -1   9   1     89.39    157.33     36.28 o
   1   9   1  41944.80  43185.30    580.42 o
   3   9   1  42219.30  43010.00    302.98 o
   5   9   1   1867.13   1944.48     41.70 o
   7   9   1    263.45    317.84     42.95 o
   9   9   1    190.20    301.16     54.61 o
  11   9   1   1570.74   1475.43     71.87 o
 -10  10   1    335.23    284.89     49.06 o
  -8  10   1   6290.24   6331.26     49.97 o
  -6  10   1  18091.70  18245.90    155.89 o
  -4  10   1  16669.20  16833.70     81.01 o
  -2  10   1  21646.00  21905.30    201.70 o
   0  10   1   1748.30   1820.80     43.18 o
   2  10   1    946.72    941.00     44.26 o
   4  10   1   3604.41   3515.34     49.53 o
   6  10   1  25569.60  26415.30    234.31 o
   8  10   1  10630.30  10630.20     61.07 o
  10  10   1   3952.81   3702.46    119.07 o
  -9  11   1   1130.19   1054.14     47.78 o
  -7  11   1   3403.84   3449.35     45.25 o
  -5  11   1   3036.12   3096.99     76.39 o
  -3  11   1   8259.67   8495.02    133.38 o
  -1  11   1   2276.73   2356.86     56.72 o
   1  11   1   1617.96   1670.20     42.61 o
   3  11   1   3911.30   3997.76     43.78 o
   5  11   1   1098.64   1165.83     43.89 o
   7  11   1   4479.25   4709.23     51.95 o
   9  11   1   1651.79   1688.52     50.94 o
  -8  12   1   6359.04   6200.67     91.19 o
  -6  12   1    635.54    625.06     61.10 o
  -4  12   1   5353.19   5485.09     71.66 o
  -2  12   1  11788.00  11780.80     52.55 o
   0  12   1   9503.28   9699.66    142.37 o
   2  12   1   7203.10   7204.43     88.46 o
   4  12   1   1572.55   1492.71     54.65 o
   6  12   1   6521.73   6231.39     97.70 o
  -5  13   1   2996.29   2754.78     57.47 o
  -3  13   1   3823.60   3732.23     52.49 o
  -1  13   1   5051.38   5207.92     91.69 o
   1  13   1   2893.70   2901.54     49.13 o
   3  13   1   1656.38   1479.22     51.68 o
   5  13   1   1938.01   1716.20     62.44 o
  -2  14   1   1230.55   1155.12     53.52 o
   0  14   1     15.35     77.74     54.78 <
 -16   0   2   1690.34   1697.45    180.99 o
 -14   0   2    204.41    326.52     54.61 o
 -12   0   2   4215.23   4241.85     57.35 o
 -10   0   2    321.69    246.96     51.28 o
  -8   0   2 212400.00 225643.00    542.90 o
  -6   0   2  40798.40  39432.20    365.61 o
  -4   0   2    237.90    270.90     56.29 o
  -2   0   2  34408.40  33012.10    156.60 o
   0   0   2    191.62    153.51     88.52 <
   2   0   2  18861.90  18067.50    163.04 o
   6   0   2   3763.84   4137.39     51.28 o
   8   0   2  10694.00  10601.20    287.85 o
  10   0   2   2781.49   2910.40     97.90 o
  12   0   2   2838.59   2814.34     64.14 o
  14   0   2   6114.68   5562.32     86.90 o
 -15   1   2   6252.53   6043.69     64.26 o
 -13   1   2   6747.61   6866.05     48.13 o
 -11   1   2   3408.46   3438.18     61.41 o
  -9   1   2   4259.44   4193.43     67.26 o
  -7   1   2   7748.96   7528.05     73.58 o
  -5   1   2   5662.96   5517.44     44.83 o
  -3   1   2 101350.00 101766.00   1349.92 o
  -1   1   2  35523.00  33515.00    149.38 o
   1   1   2   6278.55   5766.17     80.91 o
   3   1   2    263.92    239.04     41.66 o
   5   1   2   1986.98   1944.74     40.81 o
   7   1   2   5996.14   5888.20    106.06 o
   9   1   2  33971.80  34562.30    227.52 o
  11   1   2   1462.66   1652.78     37.79 o
  13   1   2    165.79    157.33     42.76 o
 -16   2   2   1482.79   1514.99     50.57 o
 -14   2   2  13376.70  13550.40     60.24 o
 -12   2   2   2859.28   2961.44     39.12 o
 -10   2   2    267.33    310.08     48.13 o
  -8   2   2    253.31    345.82     42.58 o
  -6   2   2     79.32    147.71     35.72 o
  -4   2   2   2489.90   2372.84     56.88 o
  -2   2   2 126663.00 128360.00    418.11 o
   0   2   2   3148.29   2857.56     60.76 o
   2   2   2   1745.08   1652.25     43.26 o
   4   2   2      9.29     56.82     33.87 <
   6   2   2   1436.74   1592.66     41.33 o
   8   2   2     79.28    120.50     36.83 o
  10   2   2  24729.80  25340.50    116.59 o
  12   2   2     42.90     42.38     45.16 <
  14   2   2   1509.24   1492.97     51.31 o
 -15   3   2    217.93    280.06     48.68 o
 -13   3   2  13654.30  13871.80     66.42 o
 -11   3   2    223.36    272.11     39.80 o
  -9   3   2   4471.22   4556.69     38.27 o
  -7   3   2   8656.00   8593.18     59.77 o
  -5   3   2    865.29    769.18     36.87 o
  -3   3   2  10239.00   9697.88     80.98 o
  -1   3   2  49568.80  47777.70    508.57 o
   1   3   2   2255.54   2097.25     44.59 o
   3   3   2  38780.30  37824.00    176.52 o
   5   3   2    431.78    568.83    100.73 o
   7   3   2      4.23     44.42     32.94 <
   9   3   2   8421.82   8499.94     53.43 o
  11   3   2   1330.98   1526.47     46.49 o
  13   3   2    536.66    538.75     69.24 o
 -14   4   2   2410.88   2416.54     42.81 o
 -12   4   2    474.67    469.32     39.99 o
 -10   4   2   7616.63   7720.13    103.10 o
  -8   4   2  15739.40  15921.10     78.43 o
  -6   4   2   6745.50   6855.29     43.07 o
  -4   4   2   2303.97   2051.61     47.34 o
  -2   4   2  28038.60  27071.10    216.37 o
   0   4   2    242.71    251.99     44.07 o
   2   4   2  35227.70  34863.90    332.89 o
   4   4   2  24504.40  26004.00    353.79 o
   6   4   2    861.19    842.76     33.90 o
   8   4   2     63.54    161.21     32.95 o
  10   4   2   4406.98   4409.21     63.29 o
  12   4   2    312.67    327.10     41.47 o
 -15   5   2   6371.38   5922.24     98.06 o
 -13   5   2  11600.10  11594.40    130.79 o
 -11   5   2   2035.40   2121.03     47.44 o
  -9   5   2     83.58    116.42     34.98 o
  -7   5   2   1401.74   1467.32     36.14 o
  -5   5   2    514.07    593.70    148.70 o
  -3   5   2  40727.20  40600.80    163.84 o
  -1   5   2  66601.80  66697.50    127.92 o
   1   5   2     23.66    104.39     37.57 <
   3   5   2     59.57     88.66     38.31 <
   5   5   2    324.07    216.79     57.21 o
   7   5   2   1177.20   1212.25     47.42 o
   9   5   2  11556.20  11427.20     99.75 o
  11   5   2  16818.60  17209.40     93.80 o
  13   5   2   1183.93   1238.62     50.56 o
 -14   6   2   6163.45   6197.20    103.62 o
 -12   6   2    158.92    224.90     40.72 o
 -10   6   2  12919.60  13313.60    125.99 o
  -8   6   2     59.07    160.29     83.11 <
  -6   6   2   2583.30   2606.13     38.58 o
  -4   6   2   6275.46   6337.71     76.73 o
  -2   6   2  46013.80  45659.60    272.11 o
   0   6   2     26.30     69.41     42.01 <
   2   6   2  16234.00  16344.30    537.03 o
   4   6   2      3.00     31.46     61.63 <
   6   6   2   5565.37   5615.24     41.26 o
   8   6   2   5388.90   5453.02     43.46 o
  10   6   2   9802.20  10331.70    125.27 o
  12   6   2    398.13    446.14     49.98 o
 -13   7   2   1708.79   1707.87     44.09 o
 -11   7   2   5172.58   5311.58     79.46 o
  -9   7   2  26053.60  26377.00    135.54 o
  -7   7   2  70391.20  72047.40    590.39 o
  -5   7   2    987.01   1003.05     37.79 o
  -3   7   2   4272.89   4293.86     40.32 o
  -1   7   2   5529.92   5400.97     42.98 o
   1   7   2     14.34     36.65     37.94 <
   3   7   2  76806.40  79289.90    829.28 o
   5   7   2  50798.20  51689.30     69.34 o
   7   7   2   4002.69   4283.34     60.68 o
   9   7   2   4854.13   5035.88    119.91 o
  11   7   2     49.30     95.13     49.97 <
 -12   8   2   4823.76   4774.46     54.56 o
 -10   8   2    134.26    126.24     40.17 o
  -8   8   2    137.85    156.04     66.27 <
  -6   8   2  14671.00  14805.10    167.21 o
  -4   8   2  21524.40  21664.50    112.74 o
  -2   8   2  23554.00  23578.40    276.23 o
   0   8   2  10500.20  10290.80     54.14 o
   2   8   2   4824.32   4894.49     49.23 o
   4   8   2    386.04    376.19     42.40 o
   6   8   2   5894.29   5775.41     48.68 o
   8   8   2  16504.20  16892.70    232.12 o
  10   8   2   8310.32   8133.88    121.23 o
 -11   9   2    208.83    228.23     52.20 o
  -9   9   2   1251.24   1264.49     48.34 o
  -7   9   2    742.49    715.31     57.40 o
  -5   9   2   4362.55   4409.61    101.92 o
  -3   9   2   1539.19   1438.77     65.59 o
  -1   9   2   4883.74   4813.55     45.69 o
   1   9   2   1917.01   1910.85     39.85 o
   3   9   2    414.54    450.43     37.40 o
   5   9   2    324.12    376.17     47.76 o
   7   9   2   1062.39   1046.00     54.82 o
   9   9   2   3340.70   3762.43     46.73 o
 -10  10   2    164.93    194.17     55.71 o
  -8  10   2   1485.02   1519.54     64.65 o
  -6  10   2    335.78    416.15     46.28 o
  -4  10   2   2300.81   2365.54     46.15 o
  -2  10   2   8487.08   8490.43     45.04 o
   0  10   2   8101.56   8114.06    107.37 o
   2  10   2   1657.41   1763.32     58.92 o
   4  10   2   2531.27   2589.81     75.63 o
   6  10   2    739.94    801.38     45.92 o
   8  10   2   4762.00   4735.85     73.48 o
  -9  11   2   7532.02   7087.25     74.15 o
  -7  11   2   4133.88   4214.73     51.39 o
  -5  11   2   3107.15   3276.03     55.63 o
  -3  11   2    371.13    404.31     59.61 o
  -1  11   2    224.02    208.06     44.43 o
   1  11   2   4295.19   4444.67     58.08 o
   3  11   2   8339.49   8595.07     50.03 o
   5  11   2   6031.35   5926.14     44.20 o
   7  11   2     27.02     11.85     45.90 <
  -8  12   2    281.97    337.09     51.09 o
  -6  12   2    465.62    445.05     53.32 o
  -4  12   2   8244.37   8486.74    103.57 o
  -2  12   2   9619.14   9797.47     50.25 o
   0  12   2   8592.59   8737.14     49.66 o
   2  12   2    478.18    512.08     48.88 o
   4  12   2    260.50    369.66     44.61 o
   6  12   2    156.45    230.82     50.90 o
  -5  13   2     26.70     81.25     66.26 <
  -3  13   2   2228.23   2240.00     49.48 o
  -1  13   2   1039.52   1068.91     50.56 o
   1  13   2      6.96      7.03     48.12 <
   3  13   2   3047.36   2926.71     54.69 o
 -15   1   3    948.25    916.82     88.89 o
 -13   1   3   2591.94   2682.59     67.85 o
 -11   1   3   9184.22   9367.98    157.43 o
  -9   1   3     15.51     22.03     52.93 <
  -7   1   3    283.83    199.95     59.06 o
  -5   1   3   3086.95   2935.75     43.31 o
  -3   1   3   3471.36   3397.69     59.96 o
  -1   1   3  42598.40  41325.70    279.12 o
   1   1   3  13951.30  13404.00    141.74 o
   3   1   3      7.36     35.91     39.05 <
   5   1   3   1482.45   1592.37     59.68 o
   7   1   3    399.31    426.93     36.84 o
   9   1   3    505.77    498.22     52.03 o
  11   1   3   9440.01   9705.32     91.19 o
  13   1   3     17.52     69.59     47.20 <
 -16   2   3   4829.40   4532.71     48.99 o
 -14   2   3   2741.53   2920.01     43.38 o
 -12   2   3   2272.65   2296.57     89.71 o
 -10   2   3   2034.80   1994.82     55.06 o
  -8   2   3   2989.41   3242.47     45.29 o
  -6   2   3 154554.00 162100.00    684.13 o
  -4   2   3  21384.90  19926.50    181.09 o
  -2   2   3     77.43    160.12     51.09 o
   0   2   3  28373.20  27326.60    190.73 o
   2   2   3    247.19    250.13     38.70 o
   4   2   3  22747.60  22614.50    105.42 o
   6   2   3  98319.00 103512.00    556.13 o
   8   2   3    328.38    366.73     37.95 o
  10   2   3   2014.89   2085.66     60.60 o
  12   2   3   1453.75   1445.91     45.94 o
 -15   3   3    632.55    636.35     48.69 o
 -13   3   3  17579.30  17758.60    126.24 o
 -11   3   3  19205.90  19335.50    150.96 o
  -9   3   3   7061.14   7090.70     53.06 o
  -7   3   3   2076.59   1920.93     38.02 o
  -5   3   3   5399.93   5074.30     46.02 o
  -3   3   3    713.97    814.83     57.99 o
  -1   3   3 109129.00 111046.00    614.04 o
   1   3   3  54257.30  52746.00    403.99 o
   3   3   3    761.64    815.99     37.79 o
   5   3   3     47.10    108.65     39.61 <
   7   3   3   1497.34   1466.76     58.18 o
   9   3   3   3259.16   3176.32     56.75 o
  11   3   3  22998.40  23210.00    113.25 o
 -14   4   3    357.00    450.21     45.54 o
 -12   4   3  26345.60  27039.70    194.69 o
 -10   4   3   2692.61   2787.93     43.76 o
  -8   4   3   7126.68   7149.70     64.24 o
  -6   4   3      2.68     90.69     38.31 <
  -4   4   3   1222.52   1322.14     43.56 o
  -2   4   3    462.89    514.84     66.86 o
   0   4   3 108419.00 108965.00    692.54 o
   2   4   3    512.54    604.83     39.82 o
   4   4   3    864.46    753.90     35.56 o
   6   4   3      3.26     51.82     32.57 <
   8   4   3   3197.86   3161.08     40.25 o
  10   4   3   1527.77   1589.43     45.57 o
  12   4   3  14894.20  15120.50    123.33 o
 -15   5   3   1762.01   1808.30     55.21 o
 -13   5   3   1202.74   1284.25     42.97 o
 -11   5   3  17912.90  18134.40     67.96 o
  -9   5   3   1500.84   1472.67     37.61 o
  -7   5   3  40114.40  40253.40    236.90 o
  -5   5   3  45361.50  45811.70    669.95 o
  -3   5   3   1156.71   1035.20     46.52 o
  -1   5   3   6274.41   6477.35     53.87 o
   1   5   3  26177.80  25504.40    168.75 o
   3   5   3   1092.63   1180.55     37.42 o
   5   5   3  70982.30  73073.10    251.12 o
   7   5   3   8096.76   8305.96     71.84 o
   9   5   3   1234.12   1204.30     41.67 o
  11   5   3   4016.88   4032.06     60.47 o
 -14   6   3     31.84    136.22     49.05 <
 -12   6   3   5088.15   5129.04     78.52 o
 -10   6   3   1940.95   2029.78     41.70 o
  -8   6   3   8283.42   8393.80    103.35 o
  -6   6   3    868.23    833.67     47.23 o
  -4   6   3   4919.43   5144.45     47.04 o
  -2   6   3   2673.75   2866.94     46.21 o
   0   6   3  17803.50  18157.40     59.88 o
   2   6   3   1995.14   1926.64     40.05 o
   4   6   3  15013.40  15312.10     97.02 o
   6   6   3    354.62    372.85     37.40 o
   8   6   3    555.77    580.25     43.69 o
  10   6   3    995.72    992.04     43.89 o
 -13   7   3   1838.36   1806.00     55.58 o
 -11   7   3    979.31    932.43     40.37 o
  -9   7   3    467.70    522.09     44.06 o
  -7   7   3   1262.13   1237.12     45.57 o
  -5   7   3   6807.53   6743.94     72.58 o
  -3   7   3   1178.32   1282.45     42.43 o
  -1   7   3    478.30    598.99     49.07 o
   1   7   3   7829.75   7904.00     49.18 o
   3   7   3    103.36    140.49     39.06 o
   5   7   3    123.78     98.66     62.56 <
   7   7   3    569.00    604.51     40.73 o
   9   7   3    800.95    693.82     43.14 o
  11   7   3    166.89    386.30     52.57 o
 -12   8   3   3585.41   3591.77     95.14 o
 -10   8   3    229.61    303.21     49.61 o
  -8   8   3   8259.23   8459.42    125.41 o
  -6   8   3     34.45    123.08     45.35 <
  -4   8   3   1115.33   1201.83     47.42 o
  -2   8   3  10140.20  10147.10     73.31 o
   0   8   3  12511.90  12477.00     49.71 o
   2   8   3     38.21    -36.09     65.52 <
   4   8   3   4817.44   4833.92     59.79 o
   6   8   3      0.02      5.00     41.09 <
   8   8   3   2063.68   2200.25     55.40 o
  10   8   3   4519.98   4457.81     66.24 o
 -11   9   3    100.83    119.75     60.16 <
  -9   9   3    487.82    558.37     42.95 o
  -7   9   3  18895.20  19089.30    262.75 o
  -5   9   3  36775.30  37729.30    331.09 o
  -3   9   3    511.39    481.76     40.18 o
  -1   9   3   2097.88   2106.76     84.15 o
   1   9   3     23.11     97.91     41.27 <
   3   9   3   1924.41   2195.78     40.58 o
   5   9   3  19457.50  20149.90    228.09 o
   7   9   3  19186.60  19450.60    104.96 o
   9   9   3   1433.37   1449.39     52.23 o
 -10  10   3   7235.68   7046.93     83.62 o
  -8  10   3    197.50    262.48     53.49 o
  -6  10   3     23.23     82.55     53.30 <
  -4  10   3  14199.90  14448.50     87.02 o
  -2  10   3  30726.50  32033.20    367.28 o
   0  10   3  19877.60  20216.30    162.50 o
   2  10   3   7703.52   7707.72     46.31 o
   4  10   3    712.51    760.64     44.99 o
   6  10   3    169.61    193.80     46.09 o
   8  10   3   3254.05   3044.20     75.65 o
  -9  11   3     20.41      8.70     49.60 <
  -7  11   3   1382.51   1363.82     53.90 o
  -5  11   3   1547.93   1590.36     63.54 o
  -3  11   3   1133.46   1133.28     46.49 o
  -1  11   3   2467.82   2605.54     98.61 o
   1  11   3   5338.19   5520.93    113.81 o
   3  11   3   1030.95   1058.93     45.37 o
   5  11   3    143.81    205.27     49.42 o
   7  11   3   2969.93   2827.00     56.54 o
  -8  12   3   2534.92   2424.36     53.75 o
  -6  12   3   6564.09   6369.33     54.98 o
  -4  12   3   2433.09   2454.38     53.19 o
  -2  12   3   1130.28   1175.47     50.19 o
   0  12   3   3518.18   3553.39     48.03 o
   2  12   3  11482.40  11221.00    157.58 o
   4  12   3  12433.00  12600.40     78.26 o
  -5  13   3    893.21    852.90     59.63 o
  -3  13   3   2580.00   2541.96     53.93 o
  -1  13   3   1437.48   1396.24     55.38 o
   1  13   3   3628.94   3373.62     55.26 o
   3  13   3   4321.11   4255.41     83.85 o
 -16   0   4  22942.60  21607.60    227.65 o
 -14   0   4  15291.10  15643.70    105.50 o
 -12   0   4   3730.22   3896.22     53.06 o
 -10   0   4   7823.86   7813.92     59.58 o
  -8   0   4   1135.61   1011.25     53.36 o
  -6   0   4   1996.26   2183.00     67.34 o
  -2   0   4  36625.50  34700.80    177.62 o
   0   0   4   1179.54   1224.02     61.54 o
   2   0   4  30896.80  30823.30    428.40 o
   4   0   4   2731.24   2551.39     51.03 o
   6   0   4  13965.70  13403.50     60.43 o
   8   0   4  80509.10  82487.50    546.77 o
  10   0   4    593.54    567.84     55.73 o
  12   0   4   3930.26   3466.14     79.01 o
 -15   1   4   2144.29   2197.31     56.52 o
 -13   1   4    115.29    149.19     38.87 o
 -11   1   4  28525.20  28444.90    214.85 o
  -9   1   4  10788.80  10691.40     75.08 o
  -7   1   4   1289.03   1350.47     45.22 o
  -5   1   4   9783.28   9107.29     85.22 o
  -3   1   4   8897.85   8580.97     68.76 o
  -1   1   4   2572.75   2658.82     47.92 o
   1   1   4  98075.20 101397.00    114.67 o
   3   1   4   8205.23   8596.92    148.37 o
   5   1   4      6.13     82.18     36.83 <
   7   1   4   1471.94   1544.82     38.72 o
   9   1   4    341.67    343.95     40.54 o
  11   1   4    844.86    729.20     53.70 o
 -16   2   4     57.67    101.43     46.09 <
 -14   2   4     10.14     63.48     39.24 <
 -12   2   4   1985.99   1999.96     40.96 o
 -10   2   4  19445.70  19277.50    185.91 o
  -8   2   4   8165.18   8036.86     45.12 o
  -6   2   4    856.34    922.56     51.69 o
  -4   2   4   1548.09   1643.18    131.85 o
  -2   2   4   1409.47   1404.05     96.05 o
   0   2   4    168.17    199.01     40.36 o
   2   2   4  42205.40  41944.50    132.18 o
   4   2   4   2557.38   2752.77     42.48 o
   6   2   4    638.57    661.99     43.33 o
   8   2   4    573.48    589.34     37.77 o
  10   2   4   1616.59   1650.06     40.57 o
  12   2   4    275.55    340.23     58.68 o
 -15   3   4   1768.06   1688.66     54.10 o
 -13   3   4    140.41    202.50     39.98 o
 -11   3   4    404.96    411.00     47.02 o
  -9   3   4  23982.70  23915.70    115.80 o
  -7   3   4     23.49    114.38     39.24 <
  -5   3   4  26828.00  26968.20    114.50 o
  -3   3   4   5317.65   5218.35    128.89 o
  -1   3   4    985.26   1201.31     56.89 o
   1   3   4   5856.20   6078.62     50.11 o
   3   3   4  13713.10  13519.80     61.86 o
   5   3   4    208.46    306.36     69.05 o
   7   3   4  24707.40  25124.10    223.17 o
   9   3   4    430.66    465.60     40.36 o
  11   3   4    526.84    566.52     48.32 o
 -14   4   4    313.17    386.33     48.13 o
 -12   4   4   1459.42   1578.69     44.09 o
 -10   4   4   3186.37   3167.54     41.37 o
  -8   4   4   2038.16   1994.80     55.80 o
  -6   4   4  18084.60  18643.90    141.93 o
  -4   4   4  36689.50  35447.60     84.21 o
  -2   4   4    478.42    516.47    158.51 o
   0   4   4    142.61    138.46     47.94 <
   2   4   4   8078.96   8419.49     62.29 o
   4   4   4    143.63    170.48     57.38 <
   6   4   4  16986.90  17101.30     89.15 o
   8   4   4  10290.10  10329.50     58.48 o
  10   4   4    365.89    503.71     46.65 o
 -15   5   4    691.63    723.76     53.88 o
 -13   5   4    380.16    458.73     71.09 o
 -11   5   4   9223.03   9384.87    129.01 o
  -9   5   4  20827.70  21014.80    180.89 o
  -7   5   4   5333.26   5430.58     53.91 o
  -5   5   4    778.33    843.84     48.16 o
  -3   5   4    369.01    476.39     45.36 o
  -1   5   4   1231.83   1290.29     50.96 o
   1   5   4  18587.10  18919.20    191.62 o
   3   5   4  34934.60  35460.90    125.07 o
   5   5   4     69.89    121.42     59.78 <
   7   5   4    306.81    400.97     37.76 o
   9   5   4      3.03     93.28     42.01 <
  11   5   4   2104.76   1962.43     55.59 o
 -14   6   4     13.70     76.44     64.22 <
 -12   6   4   2355.63   2432.53     52.64 o
 -10   6   4  20061.60  20501.00    137.03 o
  -8   6   4    527.90    550.27     37.40 o
  -6   6   4  18143.80  18232.50    158.09 o
  -4   6   4    321.76    415.26     53.87 o
  -2   6   4   1471.24   1662.18    104.34 o
   0   6   4   9475.97   9408.56     59.15 o
   2   6   4  35281.00  35454.20    352.41 o
   4   6   4   2783.26   2796.98     48.77 o
   6   6   4   6536.45   6513.15     90.14 o
   8   6   4    623.52    665.06     58.69 o
  10   6   4   1172.27   1237.51     50.00 o
 -13   7   4   4148.81   4185.13    101.28 o
 -11   7   4      2.10     60.52     69.41 <
  -9   7   4   4734.39   4916.18    150.00 o
  -7   7   4   1261.06   1317.10     42.24 o
  -5   7   4  40646.60  41034.90    217.12 o
  -3   7   4  64546.00  64943.70    432.54 o
  -1   7   4    499.28    442.89     62.21 o
   1   7   4   7356.35   7337.87     71.84 o
   3   7   4   2934.11   2839.64     45.62 o
   5   7   4   2102.01   2312.75     40.77 o
   7   7   4  32847.90  34182.10    269.55 o
   9   7   4  12873.50  12744.60    174.83 o
 -12   8   4   5619.58   5326.22     59.97 o
 -10   8   4  10620.70  10485.30     70.21 o
  -8   8   4   4322.41   4410.45     82.21 o
  -6   8   4    502.98    508.22     41.29 o
  -4   8   4      7.37     69.59     50.16 <
  -2   8   4  18138.40  17954.10    170.27 o
   0   8   4  25896.40  26387.80    199.80 o
   2   8   4  18746.10  18872.60    100.27 o
   4   8   4   1663.26   1627.10     46.50 o
   6   8   4   2425.32   2481.02     44.85 o
   8   8   4     23.58     -6.11     58.67 <
 -11   9   4    128.10    165.48     47.94 o
  -9   9   4   3514.05   3517.77     61.02 o
  -7   9   4      0.81     64.59     47.75 <
  -5   9   4    247.21    317.84     46.09 o
  -3   9   4    849.35    864.64     49.63 o
  -1   9   4   2003.14   2086.43     47.44 o
   1   9   4   2009.47   1985.35     45.96 o
   3   9   4    962.80   1081.15     44.08 o
   5   9   4    368.43    335.26     47.95 o
   7   9   4    645.93    660.61     48.88 o
 -10  10   4   2392.26   2220.55     62.64 o
  -8  10   4   9673.39   9723.40     56.02 o
  -6  10   4    105.14    147.89     53.12 <
  -4  10   4   2991.21   2970.61     68.61 o
  -2  10   4     83.91    168.62     49.97 o
   0  10   4   3599.61   3585.13     53.05 o
   2  10   4   4814.09   4857.21     56.61 o
   4  10   4   3679.37   3481.43     51.93 o
   6  10   4   1987.01   2032.74     50.21 o
  -9  11   4     12.98    108.09     54.60 <
  -7  11   4   1022.19    925.01     54.26 o
  -5  11   4  10834.30  10903.20    141.72 o
  -3  11   4   5303.23   5455.33     62.94 o
  -1  11   4    414.22    440.60     51.84 o
   1  11   4    137.86    212.86     62.75 o
   3  11   4    115.69    152.33     53.68 <
   5  11   4   4421.92   4407.69     60.11 o
  -8  12   4   5598.30   5359.13     84.09 o
  -6  12   4     75.13     55.53     56.45 <
  -4  12   4    281.08    296.55     54.61 o
  -2  12   4    373.32    393.38     54.06 o
   0  12   4   8464.54   8481.66     68.61 o
   2  12   4   6570.07   6125.79     71.88 o
   4  12   4   4960.14   4424.99     65.32 o
  -3  13   4   1677.00   1643.53     63.36 o
  -1  13   4    439.26    441.34     84.05 o
 -15   1   5    945.21    969.22     45.74 o
 -13   1   5   1241.60   1244.68     44.64 o
 -11   1   5   2038.21   1975.15     41.70 o
  -9   1   5  10198.00  10175.40     76.30 o
  -7   1   5  10513.60  10510.50    115.29 o
  -5   1   5    157.39    117.18     42.95 <
  -3   1   5    141.79    225.84     44.43 o
  -1   1   5    564.80    606.70     42.22 o
   1   1   5   2811.30   2885.00     43.24 o
   3   1   5  24430.40  24718.60    265.05 o
   5   1   5   1035.57   1056.14     37.60 o
   7   1   5     62.32     80.70     68.11 <
   9   1   5    529.80    604.48     72.94 o
  11   1   5    694.76    644.33     55.36 o
 -16   2   5    212.14    161.78     52.57 o
 -14   2   5  22550.80  22526.10     59.04 o
 -12   2   5   7351.15   7590.62     45.00 o
 -10   2   5   4286.53   4395.46     55.70 o
  -8   2   5   9674.98   9519.61     98.51 o
  -6   2   5    676.66    626.16     42.78 o
  -4   2   5  11967.40  12374.60     69.33 o
  -2   2   5 125481.00 130836.00    159.36 o
   0   2   5   6122.72   5975.93     51.95 o
   2   2   5     78.93    100.14     55.53 <
   4   2   5  12353.50  12527.70    161.99 o
   6   2   5   1050.40   1103.50     51.67 o
   8   2   5  11658.10  11461.20     79.02 o
  10   2   5  23528.80  23258.00     81.55 o
 -15   3   5   3276.78   3325.74     50.99 o
 -13   3   5   1256.88   1285.05     39.82 o
 -11   3   5    657.82    655.84     39.62 o
  -9   3   5  37918.20  38215.40    327.32 o
  -7   3   5  26108.10  26145.60    163.46 o
  -5   3   5   4598.53   4719.32     62.09 o
  -3   3   5   2603.76   2300.43     87.59 o
  -1   3   5   5093.68   5222.69    105.28 o
   1   3   5    946.45   1015.12     42.42 o
   3   3   5  57061.30  57901.40    173.95 o
   5   3   5  16219.60  16081.30     85.54 o
   7   3   5     59.06    102.54     42.76 <
   9   3   5    150.35    212.31     41.28 o
 -14   4   5     66.78    201.75     52.01 o
 -12   4   5     12.88    124.56     43.31 <
 -10   4   5      8.93     32.39     40.16 <
  -8   4   5  37178.00  37672.70    246.07 o
  -6   4   5   2497.51   2320.29     53.05 o
  -4   4   5   9707.57   9701.09     60.87 o
  -2   4   5   1285.43   1152.03    131.57 o
   0   4   5   2286.70   2429.87     55.64 o
   2   4   5   2231.81   2262.07     44.13 o
   4   4   5  37042.80  38137.40     94.04 o
   6   4   5      7.48     57.19     39.61 <
   8   4   5    412.95    405.61     54.06 o
  10   4   5     46.85     96.99     51.08 <
 -15   5   5   5123.68   4643.09     83.14 o
 -13   5   5  11892.90  12015.90     55.90 o
 -11   5   5   1220.73   1367.30     43.71 o
  -9   5   5    833.36    925.75     43.52 o
  -7   5   5  23558.80  23896.40    128.85 o
  -5   5   5   1140.27   1152.11     52.24 o
  -3   5   5  63070.90  63733.80     97.34 o
  -1   5   5  25241.20  24858.60    234.78 o
   1   5   5    222.56    272.30     44.98 o
   3   5   5   3322.02   3294.18     41.74 o
   5   5   5   7024.93   7017.66     86.27 o
   7   5   5    549.07    625.22     50.17 o
   9   5   5  30854.90  30925.00    257.83 o
 -14   6   5    741.24    686.74     51.29 o
 -12   6   5    849.79    956.97     45.18 o
 -10   6   5   1555.51   1431.14     41.50 o
  -8   6   5   4338.82   4323.46     70.17 o
  -6   6   5   2640.44   2683.36     78.44 o
  -4   6   5   9415.22   9396.57     59.47 o
  -2   6   5   3211.88   3177.75     73.29 o
   0   6   5    959.50    932.76     46.30 o
   2   6   5   4909.05   5197.77     46.06 o
   4   6   5   3963.31   3970.95     53.63 o
   6   6   5    351.75    366.17     47.02 o
   8   6   5   4925.05   4839.17     57.53 o
 -13   7   5   3014.27   3071.65     53.76 o
 -11   7   5   1295.32   1340.25     56.68 o
  -9   7   5    831.92    871.08     46.66 o
  -7   7   5   1479.29   1580.86     53.17 o
  -5   7   5   1353.84   1491.15     53.73 o
  -3   7   5   1246.28   1308.60    148.76 o
  -1   7   5   2734.57   2764.45    189.34 o
   1   7   5   3573.66   3672.14     74.77 o
   3   7   5    181.21    218.98     43.13 o
   5   7   5   4379.07   4388.41     57.15 o
   7   7   5    213.11    211.76     46.46 o
 -12   8   5     33.84     52.19     64.04 <
 -10   8   5   3272.93   3380.93     50.99 o
  -8   8   5  11113.30  11209.30    135.84 o
  -6   8   5    140.34    215.64     48.50 o
  -4   8   5   4777.96   4774.35     51.25 o
  -2   8   5    209.16    161.60     47.20 o
   0   8   5    874.60    998.17     68.89 o
   2   8   5   7209.21   7221.74     69.53 o
   4   8   5   8903.90   9046.27    100.84 o
   6   8   5   1030.23   1225.58     47.41 o
   8   8   5    902.65    853.64     53.33 o
 -11   9   5   4045.80   4160.71     57.32 o
  -9   9   5    938.11    829.79     57.04 o
  -7   9   5     72.43    116.42     54.60 <
  -5   9   5   1094.64   1164.03     55.38 o
  -3   9   5  17851.20  17859.80    202.87 o
  -1   9   5  23287.80  23393.80    232.44 o
   1   9   5    241.06    305.24     55.35 o
   3   9   5   2335.29   2351.13     97.11 o
   5   9   5     19.33    135.67     53.12 <
   7   9   5   4904.12   4889.54    118.39 o
 -10  10   5   9429.58   8954.84    114.03 o
  -8  10   5  14028.40  14188.10    115.27 o
  -6  10   5   5533.24   5584.58     88.19 o
  -4  10   5      0.90     63.67     59.23 <
  -2  10   5    244.48    232.87     53.50 o
   0  10   5  13484.40  13458.20    233.91 o
   2  10   5  21990.10  22862.80     73.64 o
   4  10   5  15272.60  15009.20    239.63 o
  -9  11   5    223.14    194.36     66.82 <
  -7  11   5   2800.48   2808.29     71.92 o
  -5  11   5    283.22    342.64     66.08 o
  -3  11   5    293.15    264.90     58.13 o
  -1  11   5    503.42    598.91     58.50 o
   1  11   5     52.97    120.12     75.33 <
   3  11   5   1402.11   1471.59     65.94 o
  -6  12   5  19609.70  18676.40    248.74 o
  -4  12   5   5224.42   5145.54     66.82 o
  -2  12   5   9280.73   9027.02    149.55 o
   0  12   5    159.11    189.17     81.63 <
 -14   0   6     92.45     13.33     70.33 <
 -12   0   6  36300.50  37245.40    924.93 o
 -10   0   6  20254.00  20783.60    277.53 o
  -8   0   6   8086.72   8036.26     67.60 o
  -6   0   6  27476.90  27201.80    101.90 o
  -4   0   6      1.78    112.90     64.22 <
  -2   0   6  12833.60  12612.80    235.91 o
   0   0   6 110544.00 114583.00   3374.11 o
   2   0   6   8810.26   8650.99     63.36 o
   4   0   6    112.91    114.39     53.31 <
   6   0   6  16565.60  16761.30     77.59 o
   8   0   6   2273.46   2161.93    113.04 o
 -15   1   6     12.44     18.51     46.64 <
 -13   1   6   8076.09   8419.01     99.11 o
 -11   1   6   2110.57   2183.05     40.96 o
  -9   1   6     12.60     38.87     39.24 <
  -7   1   6  50034.50  50883.40    694.52 o
  -5   1   6  12743.40  12434.90     94.32 o
  -3   1   6    165.76    175.67     41.83 o
  -1   1   6   5820.22   5493.70     47.62 o
   1   1   6   1374.17   1464.70     59.85 o
   3   1   6    217.69    270.08     40.72 o
   5   1   6  42359.00  43225.40    437.65 o
   7   1   6   1704.72   1737.06     48.17 o
   9   1   6    588.57    592.45     92.20 o
 -14   2   6   3446.75   3471.03    107.37 o
 -12   2   6   1047.44   1117.31     50.93 o
 -10   2   6     79.08    122.90     38.87 o
  -8   2   6    113.43    218.23     70.34 o
  -6   2   6  13470.20  13330.90     61.57 o
  -4   2   6   6801.00   6595.42     66.28 o
  -2   2   6   2950.39   2924.96     68.10 o
   0   2   6   5900.11   5675.85     49.66 o
   2   2   6   1350.99   1417.87     37.80 o
   4   2   6    761.17    789.22     40.92 o
   6   2   6   8017.46   8326.68     48.54 o
   8   2   6    645.51    733.01     47.03 o
 -15   3   6    236.98    357.44     50.72 o
 -13   3   6   3615.48   3489.71     54.53 o
 -11   3   6   4411.51   4513.79     62.92 o
  -9   3   6   2293.03   2157.59     53.20 o
  -7   3   6     20.69     86.06     51.64 <
  -5   3   6  14042.20  14046.70    136.48 o
  -3   3   6    501.58    538.45     96.65 o
  -1   3   6  29718.80  29864.20    211.59 o
   1   3   6   1636.54   1602.41     44.66 o
   3   3   6   3660.10   3642.75     44.72 o
   5   3   6   2572.13   2542.30     43.94 o
   7   3   6    785.59    796.40     47.03 o
   9   3   6     14.38      9.07     50.71 <
 -14   4   6   2507.53   2233.30     50.04 o
 -12   4   6  13582.40  13679.30     88.98 o
 -10   4   6     59.33    142.70     52.38 <
  -8   4   6     23.14    121.79     62.74 <
  -6   4   6   1703.81   1716.26     53.00 o
  -4   4   6   1077.29   1030.49     47.79 o
  -2   4   6  13508.80  13720.80    171.91 o
   0   4   6  30544.10  30898.30    212.47 o
   2   4   6    404.15    557.81     56.65 o
   4   4   6    601.91    671.18     41.84 o
   6   4   6    598.32    716.15     81.46 o
   8   4   6     10.94     65.52     45.53 <
 -13   5   6    103.93    122.53     63.86 <
 -11   5   6     43.25     78.85     53.31 <
  -9   5   6    394.61    443.02     46.84 o
  -7   5   6  10078.60  10097.10    252.73 o
  -5   5   6  16046.60  16180.30     67.04 o
  -3   5   6   6726.13   6466.18     58.41 o
  -1   5   6    514.72    478.06     52.77 o
   1   5   6    476.78    560.99     56.47 o
   3   5   6   4070.43   4162.27     48.25 o
   5   5   6   6027.45   6150.53     48.85 o
   7   5   6   9389.03   9280.11     90.42 o
 -14   6   6   5182.87   5129.13     58.28 o
 -12   6   6   1121.69   1089.15     65.38 o
 -10   6   6     60.05     88.66     49.60 <
  -8   6   6   3244.67   3234.16     78.45 o
  -6   6   6  32207.50  32069.60    203.49 o
  -4   6   6   2181.75   2294.09     48.57 o
  -2   6   6   9335.41   9341.94     56.07 o
   0   6   6    831.93    935.38    136.30 o
   2   6   6   1096.18   1181.47     49.27 o
   4   6   6   4536.47   4713.06     51.04 o
   6   6   6  14868.70  15107.20    133.99 o
   8   6   6   2271.28   2218.50     60.60 o
 -13   7   6   6513.54   5873.17    113.30 o
 -11   7   6  18057.90  18420.40    151.06 o
  -9   7   6   6870.74   7185.51     78.61 o
  -7   7   6    550.67    580.43     56.65 o
  -5   7   6   8732.39   8857.80    150.02 o
  -3   7   6    476.55    532.28     54.06 o
  -1   7   6  35345.50  36338.10    241.21 o
   1   7   6  24067.10  23993.80    101.64 o
   3   7   6    152.44    238.41     58.49 o
   5   7   6   4153.04   4155.68     56.95 o
   7   7   6   1551.59   1471.15     52.79 o
 -12   8   6    235.32    245.82     60.71 o
 -10   8   6  10637.20  10962.70     70.00 o
  -8   8   6  10313.80  10432.10     62.00 o
  -6   8   6  13580.30  13674.10    338.13 o
  -4   8   6   2570.28   2542.64     52.65 o
  -2   8   6   1381.39   1512.12     62.61 o
   0   8   6     66.47    181.20    126.05 <
   2   8   6   9539.19   9422.65     69.42 o
   4   8   6  14159.50  14741.20    104.46 o
   6   8   6   9202.44   8873.62    106.95 o
 -11   9   6   1899.11   1914.04     69.11 o
  -9   9   6   1012.89   1070.19     63.52 o
  -7   9   6      9.06     80.70     73.11 <
  -5   9   6   1193.23   1139.24     55.38 o
  -3   9   6    291.77    365.42     71.08 o
  -1   9   6      0.14    112.16     59.60 <
   1   9   6    824.73    857.34     86.29 o
   3   9   6    308.60    293.04     59.79 o
   5   9   6   1617.77   1697.57     70.39 o
 -10  10   6      3.78     40.53     74.40 <
  -8  10   6    577.82    490.07     75.91 o
  -6  10   6   2776.41   2562.53    220.96 o
  -4  10   6   7582.50   7535.26     62.45 o
  -2  10   6    614.77    735.03     67.39 o
   0  10   6   2637.99   2683.55     66.91 o
   2  10   6    617.98    699.48     62.02 o
   4  10   6   3254.07   3147.05     76.39 o
  -7  11   6    422.30    360.44    111.07 o
  -5  11   6     21.46    141.03    155.10 <
  -3  11   6   2173.10   2205.28     67.64 o
  -1  11   6   8127.93   7718.52    115.07 o
   1  11   6   4249.38   3981.12     67.52 o
 -15   1   7   3069.90   2975.84     94.55 o
 -13   1   7    377.54    337.85     48.32 o
 -11   1   7    351.82    507.23     41.65 o
  -9   1   7   1102.50   1196.14     64.09 o
  -7   1   7   2892.10   2883.63     49.52 o
  -5   1   7  15141.50  15193.80     88.73 o
  -3   1   7   4191.42   4414.20    151.88 o
  -1   1   7    415.94    430.26     43.69 o
   1   1   7    584.11    603.24     39.99 o
   3   1   7     81.23    130.86     41.46 o
   5   1   7   1299.60   1294.34     67.79 o
   7   1   7   9314.79   8987.02    100.64 o
 -14   2   7    558.67    746.48     51.84 o
 -12   2   7   1881.49   1810.42     48.73 o
 -10   2   7  33789.00  34425.60    279.35 o
  -8   2   7   5563.60   5812.04     60.19 o
  -6   2   7   3668.99   3732.65     55.49 o
  -4   2   7  13655.00  13742.60     95.36 o
  -2   2   7      0.59     41.27     61.45 <
   0   2   7  13568.20  13736.40     56.24 o
   2   2   7  47727.70  48584.20    403.26 o
   4   2   7    354.13    355.80     44.06 o
   6   2   7     90.36    134.75     48.12 <
   8   2   7   3931.73   3834.46     67.14 o
 -13   3   7   3376.52   3465.32     73.24 o
 -11   3   7   3952.62   4133.14     60.11 o
  -9   3   7   1863.47   2109.50     47.62 o
  -7   3   7    163.54    200.65     62.56 o
  -5   3   7  38181.60  40554.00   1294.55 o
  -3   3   7  18623.50  18705.00    118.74 o
  -1   3   7   1118.77   1105.44     62.42 o
   1   3   7   1072.10   1119.99     45.01 o
   3   3   7   2271.77   2328.64     46.52 o
   5   3   7    716.73    714.71     44.62 o
   7   3   7  19598.60  19546.80    295.72 o
 -14   4   7   1028.49    975.74     54.07 o
 -12   4   7  10254.40  10585.70    156.37 o
 -10   4   7    594.36    665.24     50.92 o
  -8   4   7    133.07    113.83     55.16 <
  -6   4   7   1251.02   1253.70     60.20 o
  -4   4   7  26538.70  26483.30    125.36 o
  -2   4   7    423.15    555.78    136.07 o
   0   4   7   7579.46   7610.21    159.97 o
   2   4   7   2095.99   2072.49     45.96 o
   4   4   7   1159.06   1192.92     47.78 o
   6   4   7   2935.69   2948.12     55.24 o
 -13   5   7   1679.88   1817.69     75.21 o
 -11   5   7  11792.50  11618.40    135.83 o
  -9   5   7  15667.20  15759.40     80.34 o
  -7   5   7    262.81    361.90     56.27 o
  -5   5   7      5.04     87.36     54.60 <
  -3   5   7  12827.20  12728.80     79.15 o
  -1   5   7    259.26    267.30     54.79 o
   1   5   7  40671.20  41891.00    557.51 o
   3   5   7   7768.42   7849.65     55.22 o
   5   5   7    923.22    970.33     50.37 o
   7   5   7   1828.29   1643.66     56.69 o
 -12   6   7   1008.48    963.70     60.00 o
 -10   6   7   2758.59   2804.53     87.87 o
  -8   6   7    883.99    987.20     53.15 o
  -6   6   7   6577.21   6668.23     97.75 o
  -4   6   7   1630.17   1783.45     56.69 o
  -2   6   7    705.41    790.84     56.48 o
   0   6   7   4125.80   4247.45     54.92 o
   2   6   7   3030.09   3068.19     66.56 o
   4   6   7     89.41    126.05     50.16 <
   6   6   7   4637.29   4542.67     60.12 o
 -11   7   7   1877.18   1807.15     79.67 o
  -9   7   7   1605.78   1571.86     88.55 o
  -7   7   7   3652.35   3844.84     99.23 o
  -5   7   7    305.41    345.98     58.13 o
  -3   7   7    709.28    803.79     57.96 o
  -1   7   7   1250.22   1178.75    150.21 o
   1   7   7    183.94    331.15     90.70 o
   3   7   7     94.02     99.95     65.71 <
   5   7   7   3153.03   3006.39     62.11 o
 -10   8   7    685.48    768.38     96.28 o
  -8   8   7    295.06    316.91     64.23 o
  -6   8   7   2665.87   2528.77     63.40 o
  -4   8   7  13967.80  13966.00    101.13 o
  -2   8   7    471.79    529.11     54.61 o
   0   8   7    565.47    895.72    223.65 o
   2   8   7    682.55    825.59     59.80 o
   4   8   7   1132.95   1058.95     67.97 o
  -9   9   7   7018.56   6893.71     75.80 o
  -7   9   7   4392.27   4475.37     69.94 o
  -5   9   7   1137.59   1147.31     66.67 o
  -3   9   7   1134.58   1160.83     58.71 o
  -1   9   7   5174.62   5223.57    106.91 o
   1   9   7  11890.60  11764.10    352.82 o
   3   9   7   6493.46   6056.89    158.61 o
  -8  10   7   9455.07   9492.91     72.92 o
  -6  10   7   9515.72   9267.71    260.64 o
  -4  10   7  14303.40  14187.10    137.84 o
  -2  10   7   3675.16   3499.85     94.21 o
   0  10   7    398.71    560.18     64.05 o
 -14   0   8   4410.23   4086.50     76.06 o
 -12   0   8    771.75    963.03     65.92 o
 -10   0   8   3994.28   3898.58     70.13 o
  -8   0   8  36326.50  36802.00    248.00 o
  -6   0   8   9299.05   9863.60    188.63 o
  -4   0   8   9708.71   9751.90    150.52 o
  -2   0   8  27414.40  27747.50    649.09 o
   0   0   8     34.83     28.13     62.19 <
   2   0   8  16507.70  16704.90    232.13 o
   4   0   8  30792.20  30889.80    592.52 o
   6   0   8    523.69    540.59     72.57 o
 -13   1   8   6023.25   5879.62    153.57 o
 -11   1   8     99.65     81.81     48.31 <
  -9   1   8   4520.30   4673.82     65.70 o
  -7   1   8    344.22    416.53     52.76 o
  -5   1   8      9.27     83.29     50.71 <
  -3   1   8  33204.20  34434.90    243.81 o
  -1   1   8   7955.44   7986.64     61.58 o
   1   1   8    759.95    749.19     44.26 o
   3   1   8    754.77    832.86     47.03 o
   5   1   8     16.54     24.43     50.53 <
 -14   2   8    769.02    714.90     63.51 o
 -12   2   8   1992.28   1993.33     60.40 o
 -10   2   8   9385.69   9402.07     57.13 o
  -8   2   8   4014.77   4038.38     58.63 o
  -6   2   8      2.05      7.03     65.52 <
  -4   2   8   1207.50   1246.41     56.31 o
  -2   2   8   5303.28   5263.23     65.37 o
   0   2   8   1253.50   1253.24     49.09 o
   2   2   8   3815.59   3856.71     54.72 o
   4   2   8   4159.39   4118.19     49.35 o
   6   2   8    170.40    208.79     54.60 o
 -13   3   8   3081.64   3048.96     56.92 o
 -11   3   8    521.78    675.94     54.25 o
  -9   3   8   5545.54   5609.10     66.48 o
  -7   3   8   6345.71   6478.82     80.83 o
  -5   3   8   3987.02   3871.05     59.38 o
  -3   3   8   1684.55   1682.18     57.25 o
  -1   3   8   1782.67   1894.76     95.24 o
   1   3   8    279.73    285.26     52.94 o
   3   3   8  12830.20  12967.70     59.28 o
   5   3   8    457.24    402.65     52.58 o
 -12   4   8    143.76    235.26     61.08 o
 -10   4   8   2117.41   1988.34     77.64 o
  -8   4   8  19592.60  19904.20     77.52 o
  -6   4   8     56.51     52.38     57.75 <
  -4   4   8   1505.01   1500.95     62.99 o
  -2   4   8    525.10    491.00     57.58 o
   0   4   8     28.08    168.80     64.41 <
   2   4   8   4636.08   4635.81     56.97 o
   4   4   8  12686.70  12167.20     88.71 o
 -13   5   8   1359.19   1322.45     66.49 o
 -11   5   8   8139.54   8312.88     73.44 o
  -9   5   8      8.25     40.90    115.68 <
  -7   5   8    830.13    807.73     59.81 o
  -5   5   8   2208.63   2283.26     60.05 o
  -3   5   8   8393.81   8743.01     66.04 o
  -1   5   8   5493.47   5655.78    197.57 o
   1   5   8   3308.66   3268.07     66.94 o
   3   5   8      1.87    -20.54     60.15 <
   5   5   8   1613.71   1612.35     64.83 o
 -12   6   8    173.35    274.32     80.33 o
 -10   6   8   4173.12   4349.24     79.40 o
  -8   6   8    663.61    797.64     57.03 o
  -6   6   8    820.10    787.53     67.59 o
  -4   6   8   2104.83   2028.05     55.96 o
  -2   6   8  22172.00  22315.60    412.80 o
   0   6   8   1568.21   1709.83    142.27 o
   2   6   8   1976.81   2040.16     60.77 o
   4   6   8    552.82    570.59     64.43 o
 -11   7   8      2.85    110.12     65.89 <
  -9   7   8  12352.30  11721.20    491.74 o
  -7   7   8  11329.20  11182.50     66.68 o
  -5   7   8   5192.50   5437.98     69.05 o
  -3   7   8    668.47    776.90     56.66 o
  -1   7   8   8175.19   8026.78    149.49 o
   1   7   8   2443.38   2385.39     61.90 o
   3   7   8  20304.70  19603.80    288.50 o
 -10   8   8     80.83    237.66    194.16 <
  -8   8   8    219.64    251.56    177.33 <
  -6   8   8   7754.81   7610.53     66.17 o
  -4   8   8   9427.93   9425.52    168.00 o
  -2   8   8   8626.86   8700.17     79.03 o
   0   8   8   1325.93   1122.78    176.14 o
   2   8   8   1543.38   1540.79     68.35 o
  -7   9   8   3000.21   2792.02     67.29 o
  -5   9   8    380.96    534.81     63.50 o
  -3   9   8    450.67    545.76     70.90 o
  -1   9   8      3.56    239.50     90.32 <
 -13   1   9   3020.90   2775.91     81.38 o
 -11   1   9   3008.39   3125.12     61.18 o
  -9   1   9    372.68    330.44     54.98 o
  -7   1   9     22.69     73.11     57.38 <
  -5   1   9    268.44    321.91     57.94 o
  -3   1   9   2557.24   2510.20     59.32 o
  -1   1   9  10310.30  10356.30     72.24 o
   1   1   9    532.16    524.31     52.58 o
   3   1   9    255.41    296.36     54.61 o
 -12   2   9   2694.17   2506.52     81.93 o
 -10   2   9    293.21    433.16     59.05 o
  -8   2   9   4792.87   4661.01     82.03 o
  -6   2   9  28222.60  29084.80    231.81 o
  -4   2   9   1462.28   1518.62     83.73 o
  -2   2   9   1599.28   1619.87     67.25 o
   0   2   9   8431.17   8460.28     71.04 o
   2   2   9    129.81    180.84     56.45 o
   4   2   9   8827.48   8300.69     82.75 o
 -11   3   9   5980.43   6082.16     77.06 o
  -9   3   9   3250.76   3355.01     68.42 o
  -7   3   9   1953.77   1988.92     68.93 o
  -5   3   9   1472.46   1719.97     80.21 o
  -3   3   9     73.81      5.00     61.26 <
  -1   3   9  18987.20  18670.80    243.77 o
   1   3   9   7834.85   7907.39     68.41 o
   3   3   9    220.59    206.95     60.53 o
 -12   4   9   5508.07   5123.52    109.15 o
 -10   4   9    331.10    447.61     68.31 o
  -8   4   9  12974.60  13276.50     90.98 o
  -6   4   9   1870.35   1851.32     70.78 o
  -4   4   9    103.47    168.07     80.89 <
  -2   4   9   2894.15   2914.10     72.12 o
   0   4   9  10896.10  10433.10    225.12 o
   2   4   9     22.17     73.66     68.85 <
 -11   5   9   4784.42   4735.06     70.33 o
  -9   5   9    747.53    828.77    106.10 o
  -7   5   9  12449.60  12275.10    252.34 o
  -5   5   9  11184.90  11381.60    147.51 o
  -3   5   9     18.41     58.12     64.22 <
  -1   5   9    883.14    859.20    101.47 o
   1   5   9   3297.84   3128.29     73.24 o
 -10   6   9     96.01    189.53     77.18 <
  -8   6   9    617.38    537.47     76.09 o
  -6   6   9   3254.01   3285.92     75.09 o
  -4   6   9    825.99    828.62     67.40 o
  -2   6   9   8730.19   8792.58     74.39 o
   0   6   9    463.70    528.17    183.28 <
  -9   7   9   1137.80   1204.69    195.75 o
  -7   7   9    338.11    440.76     77.75 o
  -5   7   9    151.16     90.70     76.82 <
  -3   7   9   3238.55   3161.94     66.38 o
  -1   7   9    259.82    282.29     72.93 o
  -6   8   9    377.17    486.12     76.27 o
  -4   8   9   1382.63   1352.10     76.13 o
 -10   0  10   7427.03   7146.10    148.66 o
  -8   0  10   1141.43   1338.62     87.78 o
  -6   0  10   8919.78   8668.34    101.56 o
  -4   0  10  24281.00  24579.30    115.92 o
  -2   0  10    963.92   1037.38     91.85 o
   0   0  10   5112.05   4973.36    103.93 o
 -11   1  10   6590.89   6251.12     70.39 o
  -9   1  10   6811.11   6750.85     76.54 o
  -7   1  10      6.82     62.19     73.48 <
  -5   1  10    291.21    287.48     73.12 o
  -3   1  10     13.02     54.60     68.67 <
  -1   1  10    361.98    366.91     60.72 o
   1   1  10  10879.10  10383.80     79.49 o
 -10   2  10   1175.81   1037.86     81.30 o
  -8   2  10    245.59    334.30     82.37 o
  -6   2  10  10300.60  10485.00     85.25 o
  -4   2  10   3061.91   3036.41     90.47 o
  -2   2  10    294.69    329.87     80.89 o
   0   2  10   2288.60   2245.78     83.76 o
  -9   3  10   1123.44   1135.43     79.63 o
  -7   3  10     56.77    149.37     75.33 <
  -5   3  10   3429.33   3401.17     77.70 o
  -3   3  10   3674.14   3613.02    145.95 o
  -1   3  10   1849.34   1683.34     80.22 o
  -8   4  10    265.01     79.60     78.49 <
  -6   4  10   1424.81   1314.18     71.31 o
  -4   4  10  11796.80  11424.50    112.69 o
  -2   4  10    155.36    190.10     63.86 <
  -7   5  10   4988.81   4964.96     83.70 o
  -5   5  10    462.00    576.49    115.15 o
  -3   5  10   1989.19   2085.51     75.22 o
